# Supplementary material for: Mobile Access to Medical Records in Heart Transplantation Aftercare: Mixed-Methods Study Assessing Usability, Feasibility and Effects of a Mobile Application
Source: Life (Basel). 2022 Aug 8;12(8):1204. doi: 10.3390/life12081204 (PMC9410472; doi:10.3390/life12081204)
Supplement: Supplementary file 1 [file life-12-01204-s001.zip]

Archive with 4 entries (4 files):
- Additional file S1_COREQ_Checklist.pdf
- Additional file S2_interview guide.pdf
- Additional file S3_sociodemographic questionnaires.pdf
- Additional file S4_Definition of themes.pdf
